# Supplementary material for: Mutant p53L194F Harboring Luminal-A Breast Cancer Cells Are Refractory to Apoptosis and Cell Cycle Arrest in Response to MortaparibPlus, a Multimodal Small Molecule Inhibitor
Source: Cancers (Basel). 2021 Jun 18;13(12):3043. doi: 10.3390/cancers13123043 (PMC8234533; doi:10.3390/cancers13123043)
Supplement: Supplementary file 1 [file cancers-13-03043-s001.zip]

Archive with 1 entries (1 files):
- cancers-1194348 supplementary.pdf
